# Supplementary material for: GoFish: A low-cost, open-source platform for closed-loop behavioural experiments on fish
Source: Behav Res Methods. 2023 Jan 9;56(1):318–29. doi: 10.3758/s13428-022-02049-2 (PMC10794453; doi:10.3758/s13428-022-02049-2)
Supplement: Supplementary file 1 — “Figure3.xlsx” contains all data presented in Fig. 3. Each tab corresponds to a panel in the figure. “panelA” and “panelB” tabs include mean proportion data by session (rows) and animals (columns) for Experiments 1 and 2, respectively; “panelC” tab contains individual median initiation times (rows) for the first and last sessions' terciles of Experiment 2 (columns A:C and D:F, respectively); “panelD” tab contains individual median response times (rows) toward stimulus S+ during the first (column A) and last session (column B) of Experiment 2, and the corresponding data for responding towards stimulus S- in columns C:D, respectively; “panelE” tab contains individual choice data (columns) for the first and last sessions of Experiment 2 concatenated vertically (24+24 trials), with ones indicating an S+ choice, and zeros otherwise. To generate Fig. 3, run "Figure3_forShare.m" available at: https://github.com/PTMonteiro/GoFish_Ajuwon_etal_2022 (XLSX 13 kb) [file 13428_2022_2049_MOESM1_ESM.xlsx]

## Sheet: panelA
0.958333	0.458333	0.708333	0.458333	0.5
0.666667	0.625	0.875	0.583333	0.458333
0.5	0.916667	0.916667	0.833333	0.833333
0.666667	0.833333	0.916667	0.791667	0.833333
0.833333	0.791667	1	0.833333	0.958333
0.291667	0.333333	0.0833333	0.5	0.458333
0.541667	0.416667	0.125	0.583333	0.416667
0.583333	0.75	0.375	0.708333	0.583333
0.5	0.708333	0.458333	0.958333	0.666667
0.541667	0.875	0.791667	0.958333	0.791667
0.625	0.833333	0.75	0.916667	0.791667
0.666667	0.708333	0.833333	0.875	0.875

## Sheet: panelB
0.375	0.583333	0.583333	0.541667	0.625
0.541667	0.583333	0.416667	0.625	0.458333
0.583333	0.5	0.375	0.833333	0.541667
0.458333	0.625	0.708333	0.875	0.625
0.666667	0.708333	0.541667	0.666667	0.666667
0.666667	0.666667	0.541667	0.666667	0.666667
0.583333	0.583333	0.666667	0.75	0.583333
0.5	0.75	0.666667	0.875	0.833333
0.666667	0.583333	0.625	0.791667	0.875
0.833333	0.458333	0.416667	0.791667	0.875
0.708333	0.541667	0.416667	0.791667	0.791667
0.666667	0.625	0.5	0.791667	0.833333
0.5	0.583333	0.583333	0.791667	0.791667
0.708333	0.708333	0.583333	0.916667	0.916667
0.833333	0.541667	0.666667	0.875	0.875
0.75	0.625	0.541667	0.875	0.916667
0.875	0.583333	0.541667	0.708333	0.791667
0.666667	0.708333	0.458333	0.708333	0.708333
0.791667	0.583333	0.5	0.875	0.875
0.666667	0.75	0.583333	0.708333	0.875
0.708333	0.833333	0.416667	0.791667	0.916667
0.833333	0.791667	0.541667	0.791667	0.833333
0.666667	0.833333	0.416667	0.875	0.791667
0.791667	0.666667	0.5	0.666667	0.791667
0.708333	0.666667	0.375	0.833333	0.875

## Sheet: panelC
29.6912	10.0956	15.1352	6.75629	18.1331	11.6769
25.843	14.3879	3.3101	6.14182	6.38132	5.56993
24.0219	29.3972	21.8048	10.0135	35.9973	41.3076
38.0536	28.6299	35.062	67.5755	50.0439	38.9069
15.1215	18.5886	7.8047	6.60342	14.2913	36.9904

## Sheet: panelD
3.03196	2.1414	1.70685	3.112
3.07624	3.16544	2.46817	2.85873
5.00172	4.82094	5.19619	4.72337
5.50808	3.96207	5.62835	3.25044
5.83136	5.37475	5.1999	5.96772

## Sheet: panelE
0	1	1	0	1
0	0	1	1	1
1	0	0	1	0
1	1	0	1	1
0	0	0	0	1
1	1	1	0	1
0	0	1	1	0
0	0	1	1	0
1	1	0	1	0
0	0	1	0	1
1	0	0	0	0
1	1	1	1	1
0	1	0	1	0
0	1	1	0	0
1	0	1	0	0
0	1	0	0	1
0	1	1	1	1
0	1	0	1	1
0	1	1	0	0
0	1	1	1	1
0	0	1	1	1
1	0	1	0	1
1	1	0	1	1
0	1	0	0	1
1	1	0	1	1
1	0	0	1	1
0	0	1	0	1
1	1	0	1	0
0	0	0	1	1
1	0	1	1	1
1	1	0	1	1
0	1	1	1	0
0	1	0	0	1
1	0	1	1	0
1	0	0	1	1
1	1	1	1	1
1	1	0	1	1
0	1	0	0	1
1	1	0	1	1
1	1	0	1	1
1	1	0	1	1
1	1	1	1	1
0	1	0	0	1
1	0	1	1	1
1	1	0	1	1
1	0	0	1	1
0	1	1	1	1
1	1	1	1	1
